# Supplementary material for: Role of RND Efflux Pumps in Drug Resistance of Cystic Fibrosis Pathogens
Source: Antibiotics (Basel). 2021 Jul 15;10(7):863. doi: 10.3390/antibiotics10070863 (PMC8300704; doi:10.3390/antibiotics10070863)
Supplement: Supplementary file 1 [file antibiotics-10-00863-s001.zip]

Archive with 1 entries (1 files):
- antibiotics-1258361-supplementary.xlsx
