# Supplementary material for: Role of RND Efflux Pumps in Drug Resistance of Cystic Fibrosis Pathogens
Source: Antibiotics (Basel). 2021 Jul 15;10(7):863. doi: 10.3390/antibiotics10070863 (PMC8300704; doi:10.3390/antibiotics10070863)
Supplement: Supplementary file 1 [file antibiotics-10-00863-s001.zip › antibiotics-1258361-supplementary.xlsx]

## Sheet: Foglio1
	Pseudomonas aeruginosa		Burkholderia cepacia		Achromobacter xylosoxidans		Stenotrophomonas maltophilia
Antibiotic class	Type and Kinds	RND involved in resistance	Type and Kinds	RND involved in resistance	Type and Kinds	RND involved in resistance	Type and Kinds	RND involved in resistance
Aminoglycosides	Tobramycin a,b,c, Amikacin a,b,c, Gentamicin a,b,c	MexXY		RND-3 ,RND-4, RND-8, RND-9		AxyXY-OprZ		SmeABC, SmeIJK, SmeOP, SmeYZ
Carbapenems	Meropenem a,b,c, Meropenem-avibactam a,b,c, Imipenem/Cilastatin a,b,c , Doripenem a,b,c	MexAB-OprM	Meropenem a,b,c, Imipenem/Cilastatin a,b,c, Doripenem a,b,c, Meropenem/Avibactam a,b,c	RND-3, RND-16	Meropenem a,c, Imipenem/Cilastatin a,c, Doripenem a,c, Meropenem/Avibactam a,c	AxyXY-OprZ, AxyEF-OprN
Cephalosporins	Ceftazidime a,b,c, Ceftazidime-avibactam a,b,c, Cefepime a,b, Ceftolozane-tazobactam a	MexAB-OprM, MexCD-OprJ, MexXY	Ceftazidime a,b,c, Ceftazidime/Avibactam a,b,c, Ceftolozane/Tazobactam a,b,c			AxyABM, AxyXY-OprZ	Ceftazidime a, Ceftazidime/Avibactam a	SmeABC, SmeDEF, SmeGH
Fosfomycin	Fosfomycin c							SmeDEF
Macrolides	Azithromycin a,b	MexAB-OprM, MexCD-OprJ						SmeOP
Monobactams	Aztreonam a,b,c	MexAB-OprM, MexCD-OprJ		RND-4		AxyABM	Aztreonam c	SmeDEF, SmeGH
Penicillins	Piperacillin and Tazobactam a,b,c, Ticarcillin and Clavulanic acid b,c	MexAB-OprM,MexCD-OprJ	Piperacillin-Tazobactam c, Temocillin c		Piperacillin/Tazobactam c		Piperacillin/Tazobactam a, Ticarcillin-Clavulanate c	SmeGH, SmeABC
Polymyxins	Colistimethate/Colistin a,c
Fluoroquinolones	Ciprofloxacin a,b,c, Levofloxacin a,b,c	MexAB-OprM, MexCD-OprJ, MexEF-OprN, MexXY, MexVW	Ciprofloxacin c	RND-2, RND-3, RND-4, RND-10, RND-16	Ciprofloxacin a, Levofloxacin a	AxyABM, AxyXY-OprZ, AxyEF-OprN	Levofloxacin a	SmeABC, SmeDEF, SmeGH, SmeIJK
Sulfonamides		MexAB-OprM ,MexCD-OprJ,MexEF-OprN,	Sulfamethoxazole and Trimethoprim a,b,c	RND-10		AxyABM	Sulfamethoxazole and Trimethoprim a,c	SmeABC, SmeYZ, SmeU1VWU2Z
Tetracyclines		MexAB-OprM, MexCD-OprJ, MexXY, MexJK, MexVW	Tetracycline a,b,c , Doxycycline a,b,c , Minocycline a,b,c , and Tigecycline (treats some strains) a,b,c	RND-2, RND-4, RND-16	Minocycline a,c	AxyXY-OprZ, AxyEF-OprN	Minocycline c	SmeGH, SmeDEF, SmeIJK, SmeU1VWU2Z
Source: a Cystic Fibrosi Foundation (https://www.cff.org/), b Cystic-Fibrosis.com (https://cystic-fibrosis.com/), c Cystic Fibrosis Trust (https://www.cysticfibrosis.org.uk/)
